# Supplementary material for: Decreased Tissue Sodium Concentration in Suspected Prostate Cancer Detected by Internal-Reference 23Na MRI: A Prospective Exploratory Study
Source: Diagnostics (Basel). 2026 Apr 1;16(7):1064. doi: 10.3390/diagnostics16071064 (PMC13074163; doi:10.3390/diagnostics16071064)
Supplement: Supplementary file 1 [file diagnostics-16-01064-s001.zip]

Archive with 1 entries (1 files):
- diagnostics-4209199-supplementary.pdf
